# Supplementary material for: Psychological Impacts and Post-Traumatic Stress Disorder among People under COVID-19 Quarantine and Isolation: A Global Survey
Source: Int J Environ Res Public Health. 2021 May 26;18(11):5719. doi: 10.3390/ijerph18115719 (PMC8199241; doi:10.3390/ijerph18115719)
Supplement: Supplementary file 1 [file ijerph-18-05719-s001.zip]

Archive with 4 entries (2 files):
- ijerph-1180873-supplementary/
- ijerph-1180873-supplementary/supp/
- ijerph-1180873-supplementary/supp/IESR-Suppleemtary-file-S1.pdf
- ijerph-1180873-supplementary/supp/Supplementary-Table-S1.pdf
